# Supplementary material for: Acquisition of a large virulence plasmid (pINV) promoted temperature-dependent virulence and global dispersal of O96:H19 enteroinvasive Escherichia coli
Source: mBio. 2023 May 31;14(4):e00882-23. doi: 10.1128/mbio.00882-23 (PMC10470518; doi:10.1128/mbio.00882-23)
Supplement: TABLE S1 — Details and metadata for all genomes downloaded from Enterobase. [file mbio.00882-23-s0006.xlsx]

## Sheet: S1_Isolates_from_Enterobase
Table S1. Details and metadata for all genomes downloaded from Enterobase. The assembly barcode is used to identify genomes in the phylogenetic tree (Fig 1).
Assembly barcode	Uberstrain	Name	Data Source(Accession No.;Sequencing Platform;Sequencing Library;Insert Size;Experiment;Status)	Source Niche	Source Type	Source Details	Collection Year	Collection Month	Collection Day	Collection Time	Continent	Country	Region	District	City	Post Code	Latitude	Longitude	Lab Contact	Species	Serological Group	Serotype	EcoR Cluster	Path/Nonpath	Simple Patho	Comment	Simple Disease	Bio Project ID	Project ID	Disease	Sample ID	Secondary Sample ID	Date Entered	Release Date	Barcode	Status	Coverage	N50	Length	Species	Contig Number(>=200 bp)	Low Quality Bases	Version
ESC_AC0298AA_AS	ESC_WA9027AA	629357	SRR15369432;ILLUMINA;Paired;;SRX11672027	Human	Human	Homo sapiens; human	2018	10			Europe	United Kingdom							Public Health England	Escherichia coli		Escherichia						PRJNA315192	SRP071789		SAMN20665651	SRS9704114	2021-10-01	2021-08-09	ESC_WA9027AA	Assembled	126	93186	5148783	Escherichia coli / Shigella;98.91%	304	99042	4.1
ESC_AC1031AA_AS	ESC_WA8239AA	408203	SRR15416927;ILLUMINA;Paired;;SRX11718774	Human	Human	Homo sapiens; human	2017	8			Europe	United Kingdom							Public Health England	Escherichia coli		Escherichia						PRJNA315192	SRP071789		SAMN20713008	SRS9748905	2021-10-01	2021-08-12	ESC_WA8239AA	Assembled	64	103535	5191599	Escherichia coli / Shigella;99.39%	228	136484	4.1
ESC_AC5841AA_AS	ESC_XA5130AA	1527817	SRR16941017;ILLUMINA;Paired;;SRX13132967	Human	Human	Homo sapiens; human	2021	11			Europe	United Kingdom							Public Health England	Escherichia coli		Escherichia						PRJNA315192	SRP071789		SAMN23135583	SRS11066568	2021-11-15	2021-11-15	ESC_XA5130AA	Assembled	82	85112	5103150	Escherichia coli / Shigella;100.0%	208	105096	4.1
ESC_BC5504AA_AS	ESC_YA0312AA	FSIS12107655	SRR17262596;ILLUMINA;Paired;;SRX13440706	Livestock	Bovine	Animal-Cattle-Heifer (cecal)	2021					United States	California						United States Department of Agriculture, Food Safety and Inspection Service	Escherichia coli								PRJNA292667	SRP066916		SAMN24169956	SRS11340126	2021-12-20	2021-12-17	ESC_YA0312AA	Assembled	115	108720	4788564	Escherichia coli / Shigella;99.02%	130	47477	4.1
ESC_CB2677AA_AS	ESC_NA3252AA	IBESS197	ERR3330667;ILLUMINA;Paired;75;ERX3355382				2016				Europe	Netherlands							RIVM - National Institute for Public Health and the Environment	Escherichia coli		O96:H19			EIEC	travel to Indonesia		PRJEB32617	ERP115319		SAMEA5615292	ERS3419476	2019-07-01	2019-06-30	ESC_NA3252AA	Assembled	137	127075	5051949	Escherichia coli / Shigella;98.43%	203	87192	4.1
ESC_CB2688AA_AS	ESC_NA3241AA	IBESS395	ERR3330965;ILLUMINA;Paired;75;ERX3355680				2016				Europe	Netherlands							RIVM - National Institute for Public Health and the Environment	Escherichia coli		O96:H19			EIEC			PRJEB32617	ERP115319		SAMEA5615330	ERS3419514	2019-07-01	2019-06-30	ESC_NA3241AA	Assembled	141	124484	5131362	Escherichia coli / Shigella;99.25%	222	58171	4.1
ESC_CB2690AA_AS	ESC_NA3239AA	IBESS423	ERR3330983;ILLUMINA;Paired;75;ERX3355698				2016				Europe	Netherlands							RIVM - National Institute for Public Health and the Environment	Escherichia coli		O96:H19			EIEC			PRJEB32617	ERP115319		SAMEA5615334	ERS3419518	2019-07-01	2019-06-30	ESC_NA3239AA	Assembled	185	113484	5127282	Escherichia coli / Shigella;98.6%	259	111186	4.1
ESC_CB2693AA_AS	ESC_NA3236AA	IBESS471	ERR3331016;ILLUMINA;Paired;75;ERX3355731				2016				Europe	Netherlands							RIVM - National Institute for Public Health and the Environment	Escherichia coli		O96:H19			EIEC			PRJEB32617	ERP115319		SAMEA5615362	ERS3419546	2019-07-01	2019-06-30	ESC_NA3236AA	Assembled	192	97886	5178822	Escherichia coli / Shigella;99.37%	318	73195	4.1
ESC_CB2707AA_AS	ESC_NA3222AA	IBESS13	ERR3331087;ILLUMINA;Paired;75;ERX3355802				2016				Europe	Netherlands							RIVM - National Institute for Public Health and the Environment	Escherichia coli		O96:H19			EIEC			PRJEB32617	ERP115319		SAMEA5615438	ERS3419622	2019-07-01	2019-06-30	ESC_NA3222AA	Assembled	183	112311	5090793	Escherichia coli / Shigella;99.31%	242	85774	4.1
ESC_CB2723AA_AS	ESC_NA3206AA	IBESS907	ERR3331191;ILLUMINA;Paired;75;ERX3355906				2017				Europe	Netherlands							RIVM - National Institute for Public Health and the Environment	Escherichia coli		O96:H19			EIEC			PRJEB32617	ERP115319		SAMEA5615542	ERS3419726	2019-07-01	2019-06-30	ESC_NA3206AA	Assembled	107	111652	5155876	Escherichia coli / Shigella;98.72%	254	55388	4.1
ESC_CB2724AA_AS	ESC_NA3205AA	IBESS910	ERR3331193;ILLUMINA;Paired;75;ERX3355908				2017				Europe	Netherlands							RIVM - National Institute for Public Health and the Environment	Escherichia coli					EIEC	travel to Indonesia		PRJEB32617	ERP115319		SAMEA5615544	ERS3419728	2019-07-01	2019-06-30	ESC_NA3205AA	Assembled	120	113430	5273374	Escherichia coli / Shigella;98.6%	216	79406	4.1
ESC_CB8652AA_AS	ESC_NA6358AA	19-0562-EIEC-0006	SRR9903561;ILLUMINA;Paired;;SRX6655377	Human	Human	Homo sapiens; feces	2019	2			Oceania	Australia					-31.25	146.92	Western Sydney Local Health District	Escherichia coli		O96:H19			EIEC			PRJNA555154	SRP217428		SAMN12302587	SRS5216483	2019-08-07	2019-08-06	ESC_NA6358AA	Assembled	165	103633	5152066	Escherichia coli / Shigella;99.38%	244	39146	4.1
ESC_CB8843AA_AS	ESC_NA6725AA	80.0275	SRR9913949;ILLUMINA;Paired;;SRX6663244	Livestock	Swine	Sus scrofa domesticus	1980				North America	United States	Colorado				39.55	-105.78	FDA/CFSAN	Escherichia coli		O96:H19			EIEC			PRJNA357722	SRP101500		SAMN12438294	SRS5223493	2019-08-07	2019-08-06	ESC_NA6725AA	Assembled	216	222293	4927342	Escherichia coli / Shigella;94.64%	75	10163	4.1
ESC_CB9015AA_AS	ESC_NA6553AA	3.452	SRR9913777;ILLUMINA;Paired;;SRX6663416	Poultry	Avian	Goose	2003				North America	United States	Colorado				39.55	-105.78	FDA/CFSAN	Escherichia coli		O96:H19			EIEC			PRJNA357722	SRP101500		SAMN12438537	SRS5223665	2019-08-07	2019-08-06	ESC_NA6553AA	Assembled	159	227484	5285622	Escherichia coli / Shigella;97.88%	130	29395	4.1
ESC_CC0642AA_AS	ESC_YA2736AA	2112T47353	ERR8027629;ILLUMINA;Paired;;ERX7594350	Human	Human	Homo sapiens; not provided	2021				Europe	Denmark							STATENS SERUM INSTITUT	Escherichia coli								PRJEB23609	ERP105371		SAMEA12220550	ERS9817532	2022-01-19	2022-01-19	ESC_YA2736AA	Assembled	186	32327	5003446	Escherichia coli / Shigella;99.02%	392	166061	4.1
ESC_CC1793AA_AS	ESC_YA4537AA	Non-selective_EFF26	SRR17701774;ILLUMINA;Paired;;SRX13864812	Environment	Water/River	wastewater	2017	7			Asia	Japan							Kyoto University	Escherichia coli								PRJNA799078	SRP356118		SAMN25146346	SRS11738860	2022-01-31	2022-01-22	ESC_YA4537AA	Assembled	176	217004	4887413	Escherichia coli / Shigella;98.46%	84	15877	4.1
ESC_GA3262AA_AS	ESC_CA7828AA	H144720458	traces-0inEWPP;ILLUMINA;Paired;;NA	Human	Human	Faeces	2014				Europe	United Kingdom	England	Greater London	London	NW9 5EQ	51.5942	-0.251267	Chattaway,PHE,GBRU,UK	Escherichia coli		O96:H19		Pathogen	EIEC					Diarrhoea			2016-03-11	2016-09-09	ESC_CA7828AA	Assembled	41	93334	5207830	Escherichia coli / Shigella;98.14%	212	5167	3.32
ESC_GA3263AA_AS	ESC_CA7829AA	H142690009	traces-0EpnMnu;ILLUMINA;Paired;;NA	Human	Human	Faeces	2014				Europe	United Kingdom	England	Greater London	London	NW9 5EQ	51.5942	-0.251267	Chattaway,PHE,GBRU,UK	Escherichia coli		O96:H19		Pathogen	EIEC					Diarrhoea			2016-03-11	2016-09-09	ESC_CA7829AA	Assembled	47	73729	5037677	Escherichia coli / Shigella;98.77%	214	4996	3.32
ESC_GA3265AA_AS	ESC_CA7831AA	H152080561	traces-0AYxIFy;ILLUMINA;Paired;;NA	Human	Human	Faeces	2015				Europe	United Kingdom	England	Greater London	London	NW9 5EQ	51.5942	-0.251267	Chattaway,PHE,GBRU,UK	Escherichia coli		O96:H19		Pathogen	EIEC					Diarrhoea			2016-03-11	2016-09-09	ESC_CA7831AA	Assembled	50	139191	4916552	Escherichia coli / Shigella;100.0%	99	4238	3.32
ESC_GA3267AA_AS	ESC_CA7833AA	H152760448	traces-0QRnzqv;ILLUMINA;Paired;;NA	Human	Human	Faeces	2015				Europe	United Kingdom	England	Greater London	London	NW9 5EQ	51.5942	-0.251267	Chattaway,PHE,GBRU,UK	Escherichia coli		O96:H19		Pathogen	EIEC					Diarrhoea			2016-03-11	2016-09-09	ESC_CA7833AA	Assembled	45	90197	5193989	Escherichia coli / Shigella;99.51%	308	8805	3.32
ESC_GA3269AA_AS	ESC_CA7835AA	H142760002	traces-0hAYzBa;ILLUMINA;Paired;;NA	Human	Human	Faeces	2014				Europe	United Kingdom	England	Greater London	London	NW9 5EQ	51.5942	-0.251267	Chattaway,PHE,GBRU,UK	Escherichia coli		O96:H19		Pathogen	EIEC					Diarrhoea			2016-03-11	2016-09-09	ESC_CA7835AA	Assembled	102	86302	5104586	Escherichia coli / Shigella;98.41%	285	3621	3.32
ESC_GA8799AA_AS	ESC_DA2200AA	218432	SRR3574236;ILLUMINA;Paired;;SRX1793478	Human	Human	Human; Homo sapiens	2016	2			Europe	United Kingdom							Public Health England	Escherichia coli		O96:H19			EIEC			PRJNA315192	SRP071789		SAMN05163713	SRS1462857	2016-05-24	2016-05-24	ESC_DA2200AA	Assembled	36	62773	5142192	Escherichia coli / Shigella;99.06%	332	10281	3.41
ESC_GA9149AA_AS	ESC_DA2644AA	192851	SRR3578582;ILLUMINA;Paired;;SRX1795558	Human	Human	Human; Homo sapiens	2014	11			Europe	United Kingdom							Public Health England	Escherichia coli		O96:H19			EIEC	Cowley et al., 2018		PRJNA315192	SRP071789		SAMN05170674	SRS1463924	2016-05-26	2016-05-25	ESC_DA2644AA	Assembled	52	103701	5209851	Escherichia coli / Shigella;98.04%	203	4334	3.41
ESC_GA9160AA_AS	ESC_DA2633AA	192852	SRR3578593;ILLUMINA;Paired;;SRX1795570	Human	Human	Human; Homo sapiens	2014	11			Europe	United Kingdom							Public Health England	Escherichia coli		O96:H19			EIEC	Cowley et al., 2018		PRJNA315192	SRP071789		SAMN05170686	SRS1463936	2016-05-26	2016-05-25	ESC_DA2633AA	Assembled	47	91958	5215582	Escherichia coli / Shigella;98.74%	203	5549	3.41
ESC_GA9239AA_AS	ESC_DA2554AA	192854	SRR3578770;ILLUMINA;Paired;;SRX1795726	Human	Human	Human; Homo sapiens	2015	7			Europe	United Kingdom							Public Health England	Escherichia coli		O96:H19			EIEC	Cowley et al., 2018		PRJNA315192	SRP071789		SAMN05170836	SRS1464086	2016-05-26	2016-05-25	ESC_DA2554AA	Assembled	45	90197	5193989	Escherichia coli / Shigella;99.51%	308	8805	3.41
ESC_GA9310AA_AS	ESC_DA2504AA	221639	SRR3578923;ILLUMINA;Paired;;SRX1795904	Human	Human	Human; Homo sapiens	2016	2			Europe	United Kingdom							Public Health England	Escherichia coli		O96:H19			EIEC			PRJNA315192	SRP071789		SAMN05170888	SRS1464176	2016-05-26	2016-05-25	ESC_DA2504AA	Assembled	34	70136	5065135	Escherichia coli / Shigella;99.42%	212	7763	3.41
ESC_GA9395AA_AS	ESC_DA2454AA	191923	SRR3578973;ILLUMINA;Paired;;SRX1795963	Human	Human	Human; Homo sapiens	2014	11			Europe	United Kingdom							Public Health England	Escherichia coli		O96:H19			EIEC	Cowley et al., 2018		PRJNA315192	SRP071789		SAMN05171009	SRS1464235	2016-05-26	2016-05-25	ESC_DA2454AA	Assembled	56	98524	5254896	Escherichia coli / Shigella;98.46%	293	6006	3.41
ESC_GB1784AA_AS	ESC_OA6430AA	829106	SRR10368098;ILLUMINA;Paired;;SRX7076094	Human	Human	Homo sapiens; human	2019	10			Europe	United Kingdom							Public Health England	Escherichia coli		O96:H19			EIEC			PRJNA315192	SRP071789		SAMN13160645	SRS5591980	2019-10-31	2019-10-31	ESC_OA6430AA	Assembled	146	99346	5051969	Escherichia coli / Shigella;98.64%	242	74971	4.1
ESC_GB7284AA_AS	ESC_PA0642AA	AUSMDU00014392	SRR8625912;ILLUMINA;Paired;;SRX5424415	Human	Human	Homo sapiens	2016				Oceania	Australia							Microbiological Diagnostic Unit	Escherichia coli		O96:H19			EIEC			PRJNA319594	SRP162282		SAMN11008248	SRS4404414	2019-11-18	2019-07-24	ESC_PA0642AA	Assembled	170	127489	4977883	Escherichia coli / Shigella;100.0%	91	26346	4.1
ESC_GB7286AA_AS	ESC_PA0640AA	AUSMDU00014121	SRR8625910;ILLUMINA;Paired;;SRX5424417	Human	Human	Homo sapiens	2010				Oceania	Australia							Microbiological Diagnostic Unit	Escherichia coli		O96:H19			EIEC			PRJNA319594	SRP162282		SAMN11008246	SRS4404416	2019-11-18	2019-07-24	ESC_PA0640AA	Assembled	146	176853	4978242	Escherichia coli / Shigella;100.0%	142	269865	4.1
ESC_GB7287AA_AS	ESC_PA0639AA	AUSMDU00014335	SRR8625909;ILLUMINA;Paired;;SRX5424418	Human	Human	Homo sapiens	2015				Oceania	Australia							Microbiological Diagnostic Unit	Escherichia coli					EIEC			PRJNA319594	SRP162282		SAMN11008247	SRS4404417	2019-11-18	2019-07-24	ESC_PA0639AA	Assembled	147	118925	4937110	Escherichia coli / Shigella;100.0%	102	35916	4.1
ESC_GB7343AA_AS	ESC_PA0583AA	AUSMDU00014346	SRR8625853;ILLUMINA;Paired;;SRX5424474	Human	Human	Homo sapiens	2015				Oceania	Australia							Microbiological Diagnostic Unit	Escherichia coli		O59:H19			EIEC			PRJNA319594	SRP162282		SAMN11008298	SRS4404473	2019-11-18	2019-07-24	ESC_PA0583AA	Assembled	161	168917	5035708	Escherichia coli / Shigella;100.0%	129	47960	4.1
ESC_GB7368AA_AS	ESC_PA0558AA	AUSMDU00014058	SRR8625828;ILLUMINA;Paired;;SRX5424499	Human	Human	Homo sapiens	2007				Oceania	Australia							Microbiological Diagnostic Unit	Escherichia coli		O96:H19			EIEC			PRJNA319594	SRP162282		SAMN11008245	SRS4404498	2019-11-18	2019-07-24	ESC_PA0558AA	Assembled	139	136050	4973852	Escherichia coli / Shigella;100.0%	94	289833	4.1
ESC_HA4766AA_AS	ESC_DA5685AA	H142690012	ERR921011;ILLUMINA;Paired;250;ERX1000545	Human	Human	human; faeces	2014				Europe	United Kingdom							ISTITUTO SUPERIORE DI SANITA	Escherichia coli		O96:H19			EIEC	Cowley et al., 2018		PRJEB9634	ERP010762		SAMEA3460914	ERS756101	2016-07-01	2015-11-17	ESC_DA5685AA	Assembled	68	103692	5097319	Escherichia coli / Shigella;99.44%	264	4046	3.41
ESC_IB4516AA_AS	ESC_QA0710AA	201711217	traces-0dYeBgD;ILLUMINA;Paired;;NA	Human	Human		2017				Europe	France							F.X.Weill, Institut Pasteur	Escherichia coli					EIEC								2020-02-07	2021-02-13	ESC_QA0710AA	Assembled	136	97448	5044854	Escherichia coli / Shigella;98.89%	275	32612	4.1
ESC_JA3814AA_AS	ESC_FA1686AA	152659	SRR4897178;ILLUMINA;Paired;;SRX2326455	Food	Food	ND	2014	6			Europe	United Kingdom							Public Health England	Escherichia coli		O96:H19			EIEC			PRJNA315192	SRP071789		SAMN05980387	SRS1781905	2016-11-08	2016-11-04	ESC_FA1686AA	Assembled	42	85326	5069226	Escherichia coli / Shigella;98.82%	242	9159	3.51
ESC_JA4372AA_AS	ESC_FA0841AA	152616	SRR4786227;ILLUMINA;Paired;;SRX2316472	Human	Human	Human; Homo sapiens	2012	8			Europe	United Kingdom							Public Health England	Escherichia coli		O96:H19			EIEC	Cowley et al., 2018		PRJNA315192	SRP071789		SAMN05964140	SRS1773330	2016-11-03	2016-11-02	ESC_FA0841AA	Assembled	39	63787	5017076	Escherichia coli / Shigella;100.0%	205	10806	3.51
ESC_JA4450AA_AS	ESC_FA0763AA	152642	SRR4787070;ILLUMINA;Paired;;SRX2317273	Human	Human	Human; Homo sapiens	2013	9			Europe	United Kingdom							Public Health England	Escherichia coli		O96:H19			EIEC	Cowley et al., 2018		PRJNA315192	SRP071789		SAMN05965397	SRS1773894	2016-11-03	2016-11-02	ESC_FA0763AA	Assembled	40	100349	5103418	Escherichia coli / Shigella;100.0%	240	8841	3.51
ESC_JA4462AA_AS	ESC_FA0751AA	291808	SRR4787158;ILLUMINA;Paired;;SRX2317361	Human	Human	Human; Homo sapiens	2016	8			Europe	United Kingdom							Public Health England	Escherichia coli		O96:H19			EIEC	Cowley et al., 2018		PRJNA315192	SRP071789		SAMN05965429	SRS1773981	2016-11-03	2016-11-02	ESC_FA0751AA	Assembled	89	104034	5130981	Escherichia coli / Shigella;98.85%	267	3385	3.51
ESC_JA4601AA_AS	ESC_FA0612AA	192853	SRR4787439;ILLUMINA;Paired;;SRX2317642	ND	ND/Others	Other	2015	5			Europe	United Kingdom							Public Health England	Escherichia coli		O96:H19			EIEC	Cowley et al., 2018		PRJNA315192	SRP071789		SAMN05965724	SRS1774252	2016-11-03	2016-11-02	ESC_FA0612AA	Assembled	52	135549	4928066	Escherichia coli / Shigella;100.0%	112	4543	3.51
ESC_JA4692AA_AS	ESC_FA0521AA	152660	SRR4787878;ILLUMINA;Paired;;SRX2318081	Food	Food	ND	2014	6			Europe	United Kingdom							Public Health England	Escherichia coli		O96:H19			EIEC	Cowley et al., 2018		PRJNA315192	SRP071789		SAMN05966226	SRS1774684	2016-11-03	2016-11-03	ESC_FA0521AA	Assembled	35	84729	5052685	Escherichia coli / Shigella;98.65%	181	8068	3.51
ESC_JA5107AA_AS	ESC_FA2363AA	152662	SRR5006328;ILLUMINA;Paired;;SRX2338156	Human	Human	Human; Homo sapiens	2014	7			Europe	United Kingdom							Public Health England	Escherichia coli		O96:H19			EIEC	Cowley et al., 2018		PRJNA315192	SRP071789		SAMN06006288	SRS1791166	2016-11-14	2016-11-09	ESC_FA2363AA	Assembled	80	113491	5087691	Escherichia coli / Shigella;98.89%	270	4709	3.51
ESC_JA7876AA_AS	ESC_FA3122AA	291809	SRR5005504;ILLUMINA;Paired;;SRX2337332	Human	Human	Human; Homo sapiens	2016	8			Europe	United Kingdom							Public Health England	Escherichia coli		O96:H19			EIEC	Cowley et al., 2018		PRJNA315192	SRP071789		SAMN06006087	SRS1790556	2016-11-16	2016-11-09	ESC_FA3122AA	Assembled	107	98790	5132752	Escherichia coli / Shigella;98.93%	286	2729	3.51
ESC_JB8914AA_AS	ESC_QA8413AA	899091	SRR11361710;ILLUMINA;Paired;;SRX7963132,SRR17645348;OXFORD_NANOPORE;Single;;SRX13813607	Human	Human	Homo sapiens; human	2019	5			Europe	United Kingdom							Public Health England	Escherichia coli		Escherichia						PRJNA315192	SRP071789		SAMN14417515	SRS6348747	2020-03-22	2020-03-21	ESC_QA8413AA	Assembled	74	92307	5092063	Escherichia coli / Shigella;98.59%	234	79842	4.1
ESC_KB3502AA_AS	ESC_RA0215AA	917881	SRR11479054;ILLUMINA;Paired;;SRX8055193	Human	Human	Homo sapiens; human	2020	3			Europe	United Kingdom							Public Health England	Escherichia coli		Escherichia						PRJNA315192	SRP071789		SAMN14534871	SRS6424882	2020-04-08	2020-04-04	ESC_RA0215AA	Assembled	54	80670	5080211	Escherichia coli / Shigella;98.25%	265	151274	4.1
ESC_LB2964AA_AS	ESC_RA4256AA	941463	SRR11657091;ILLUMINA;Paired;;SRX8218046	Human	Human	Homo sapiens; human	2020	4			Europe	United Kingdom							Public Health England	Escherichia coli		Escherichia						PRJNA315192	SRP071789		SAMN14783348	SRS6576102	2020-05-08	2020-05-01	ESC_RA4256AA	Assembled	140	97523	5050308	Escherichia coli / Shigella;99.33%	242	41348	4.1
ESC_LB8074AA_AS	ESC_RA6569AA	FSIS12027992	SRR12026036;ILLUMINA;Paired;500;SRX8557458	Livestock	Bovine	animal-cattle-heifer	2019					United States	California						United States Department of Agriculture, Food Safety and Inspection Service	Escherichia coli								PRJNA292667	SRP066916		SAMN15249586	SRS6850351	2020-06-17	2020-06-16	ESC_RA6569AA	Assembled	118	113939	5000895	Escherichia coli / Shigella;98.29%	157	39857	4.1
ESC_LB9167AA_AS	ESC_RA6957AA	2001F31428	ERR4193255;ILLUMINA;Paired;300;ERX4154711	Human	Human	Homo sapiens; human	2020				Europe	Denmark							STATENS SERUM INSTITUT	Escherichia coli		O96:H19						PRJEB38687	ERP122133		SAMEA6873236	ERS4600800	2020-06-24	2020-06-23	ESC_RA6957AA	Assembled	150	48849	4993504	Escherichia coli / Shigella;99.51%	255	130802	4.1
ESC_MB8430AA_AS	ESC_SA1468AA	202004694	traces-0MDZOSe;ILLUMINA;Paired;;NA	Human	Human		2020				Europe	France							F.X.Weill, Institut Pasteur	Escherichia coli													2020-08-28	2021-09-04	ESC_SA1468AA	Assembled	120	40270	4978854	Escherichia coli / Shigella;98.63%	382	59586	4.1
ESC_NB2674AA_AS	ESC_SA2908AA	FSIS12033611	SRR12693841;ILLUMINA;Paired;;SRX9173611	Livestock	Bovine	animal-cattle-beef cow	2020					United States	Nebraska						United States Department of Agriculture, Food Safety and Inspection Service	Escherichia coli								PRJNA292667	SRP066916		SAMN16239271	SRS7411180	2020-09-23	2020-09-22	ESC_SA2908AA	Assembled	115	119439	4877272	Escherichia coli / Shigella;100.0%	127	41408	4.1
ESC_NB6162AA_AS	ESC_SA4372AA	C609	SRR11585293;ILLUMINA;Paired;;SRX8152648	Human	Human	Homo sapiens; Human gut	2015	7			Europe	Spain					40.4165	-3.70256	Hospital Ramon y Cajal	Escherichia coli								PRJNA626430	SRP257804		SAMN14640128	SRS6515238	2020-10-01	2020-07-29	ESC_SA4372AA	Assembled	371	185924	5236883	Escherichia coli / Shigella;95.89%	99	14958	4.1
ESC_NB6163AA_AS	ESC_SA4371AA	C610	SRR11585292;ILLUMINA;Paired;;SRX8152649	Human	Human	Homo sapiens; Human gut	2015	7			Europe	Spain					40.4165	-3.70256	Hospital Ramon y Cajal	Escherichia coli								PRJNA626430	SRP257804		SAMN14640129	SRS6515239	2020-10-01	2020-07-29	ESC_SA4371AA	Assembled	400	187635	5263004	Escherichia coli / Shigella;94.29%	96	13524	4.1
ESC_NB6509AA_AS	ESC_SA4327AA	B*6	SRR11585087;ILLUMINA;Paired;;SRX8152854	Human	Human	Homo sapiens; Human gut	2015	7			Europe	Spain					40.4165	-3.70256	Hospital Ramon y Cajal	Escherichia coli								PRJNA626430	SRP257804		SAMN14640106	SRS6515444	2020-10-01	2020-07-29	ESC_SA4327AA	Assembled	250	208046	5262482	Escherichia coli / Shigella;96.97%	93	12641	4.1
ESC_RA3287AA_AS	ESC_IA2395AA	290818	SRR6473280;ILLUMINA;Paired;;SRX3563165	Human	Human	human; Homo sapiens	2016	8			Europe	United Kingdom							Public Health England	Escherichia coli		O96:H19			EIEC	Cowley et al., 2018		PRJNA315192	SRP071789		SAMN08365309	SRS2835503	2018-01-16	2018-01-16	ESC_IA2395AA	Assembled	94	107358	5133134	Escherichia coli / Shigella;98.91%	267	3596	3.61
ESC_RA3305AA_AS	ESC_IA2398AA	290784	SRR6473263;ILLUMINA;Paired;;SRX3563148	Human	Human	human; Homo sapiens	2016	8			Europe	United Kingdom							Public Health England	Escherichia coli		O96:H19			EIEC	Cowley et al., 2018		PRJNA315192	SRP071789		SAMN08365304	SRS2835484	2018-01-16	2018-01-16	ESC_IA2398AA	Assembled	86	103722	5132020	Escherichia coli / Shigella;98.97%	277	3846	3.61
ESC_RA3307AA_AS	ESC_IA2389AA	H14276000501	SRR6473150;ILLUMINA;Paired;;SRX3563035	Human	Human	human; Homo sapiens	2014	7			Europe	United Kingdom							Public Health England	Escherichia coli		O96:H19			EIEC	Cowley et al., 2018		PRJNA315192	SRP071789		SAMN08364937	SRS2835382	2018-01-16	2018-01-16	ESC_IA2389AA	Assembled	94	115440	5086451	Escherichia coli / Shigella;98.85%	270	3558	3.61
ESC_RA3315AA_AS	ESC_IA2388AA	H142690013	SRR6473156;ILLUMINA;Paired;;SRX3563041	Human	Human	human; Homo sapiens	2014	6			Europe	United Kingdom							Public Health England	Escherichia coli		O96:H19			EIEC			PRJNA315192	SRP071789		SAMN08364939	SRS2835388	2018-01-16	2018-01-16	ESC_IA2388AA	Assembled	76	101101	5083359	Escherichia coli / Shigella;98.94%	276	3658	3.61
ESC_RA3332AA_AS	ESC_IA2397AA	290815	SRR6473267;ILLUMINA;Paired;;SRX3563152	Human	Human	human; Homo sapiens	2016	8			Europe	United Kingdom							Public Health England	Escherichia coli		O96:H19			EIEC	Cowley et al., 2018		PRJNA315192	SRP071789		SAMN08365311	SRS2835490	2018-01-16	2018-01-16	ESC_IA2397AA	Assembled	104	101809	5150743	Escherichia coli / Shigella;98.98%	320	3620	3.61
ESC_RA3342AA_AS	ESC_IA2400AA	290817	SRR6473168;ILLUMINA;Paired;;SRX3563053	Human	Human	human; Homo sapiens	2016	8			Europe	United Kingdom							Public Health England	Escherichia coli		O96:H19			EIEC	Cowley et al., 2018		PRJNA315192	SRP071789		SAMN08365292	SRS2835393	2018-01-16	2018-01-16	ESC_IA2400AA	Assembled	73	103701	5137731	Escherichia coli / Shigella;98.88%	283	3547	3.61
ESC_RA3352AA_AS	ESC_IA2401AA	H14276000301	SRR6473166;ILLUMINA;Paired;;SRX3563051	Human	Human	human; Homo sapiens	2014	7			Europe	United Kingdom							Public Health England	Escherichia coli		O96:H19			EIEC	Cowley et al., 2018		PRJNA315192	SRP071789		SAMN08364940	SRS2835391	2018-01-16	2018-01-16	ESC_IA2401AA	Assembled	97	115991	5086650	Escherichia coli / Shigella;98.88%	277	3869	3.61
ESC_RA3353AA_AS	ESC_IA2399AA	290783	SRR6473169;ILLUMINA;Paired;;SRX3563054	Human	Human	human; Homo sapiens	2016	8			Europe	United Kingdom							Public Health England	Escherichia coli		O96:H19			EIEC	Cowley et al., 2018		PRJNA315192	SRP071789		SAMN08365308	SRS2835394	2018-01-16	2018-01-16	ESC_IA2399AA	Assembled	117	93195	5128607	Escherichia coli / Shigella;99.53%	310	2665	3.61
ESC_RA3354AA_AS	ESC_IA2396AA	290816	SRR6473268;ILLUMINA;Paired;;SRX3563153	Human	Human	human; Homo sapiens	2016	8			Europe	United Kingdom							Public Health England	Escherichia coli		O96:H19			EIEC	Cowley et al., 2018		PRJNA315192	SRP071789		SAMN08365310	SRS2835489	2018-01-16	2018-01-16	ESC_IA2396AA	Assembled	95	101778	5148139	Escherichia coli / Shigella;98.97%	322	4044	3.61
ESC_RA3361AA_AS	ESC_IA2387AA	H142690014	SRR6473157;ILLUMINA;Paired;;SRX3563042	Human	Human	human; Homo sapiens	2014	6			Europe	United Kingdom							Public Health England	Escherichia coli		O96:H19			EIEC	Cowley et al., 2018		PRJNA315192	SRP071789		SAMN08364938	SRS2835389	2018-01-16	2018-01-16	ESC_IA2387AA	Assembled	46	75513	5034904	Escherichia coli / Shigella;99.32%	179	5938	3.61
ESC_SA2735AA_AS	ESC_IA9744AA	361792	SRR7204215;ILLUMINA;Paired;;SRX4113212	Human	Human	human; Homo sapiens	2017	4			Europe	United Kingdom							Public Health England	Escherichia coli		O96:H19			EIEC			PRJNA248792	SRP042645		SAMN09238279	SRS3328645	2018-05-25	2018-05-23	ESC_IA9744AA	Assembled	43	78278	5196710	Escherichia coli / Shigella;98.28%	230	198661	4
ESC_TA0109AA_AS	ESC_JA6750AA	572496	SRR7588703;ILLUMINA;Paired;;SRX4453951	Human	Human	human; Homo sapiens	2018	7			Europe	United Kingdom							Public Health England	Escherichia coli		O96:H19			EIEC			PRJNA248792	SRP042645		SAMN09710703	SRS3592407	2018-07-25	2018-07-25	ESC_JA6750AA	Assembled	88	136830	5113336	Escherichia coli / Shigella;99.38%	213	48401	4
ESC_TA4489AA_AS	ESC_KA0036AA	BMH-17-0030_O174:H19	SRR7788545;ILLUMINA;Paired;;SRX4643524	Food	Plant	All purpose Wheat flour	2017				North America	Canada							Government of Canada	Escherichia coli		O174:H19			EIEC			PRJNA489429	SRP159629		SAMN09979513	SRS3741617	2018-09-06	2018-09-05	ESC_KA0036AA	Assembled	164	163816	4847474	Escherichia coli / Shigella;96.25%	184	28860	4
ESC_TA4490AA_AS	ESC_KA0035AA	BMH-17-0031_O174:H19	SRR7788544;ILLUMINA;Paired;;SRX4643525	Food	Plant	All purpose Wheat flour	2017				North America	Canada							Government of Canada	Escherichia coli		O174:H19			EIEC			PRJNA489429	SRP159629		SAMN09979514	SRS3741618	2018-09-06	2018-09-05	ESC_KA0035AA	Assembled	195	163807	4845070	Escherichia coli / Shigella;96.23%	170	37927	4
ESC_TA7079AA_AS	ESC_KA0670AA	591133	SRR7826953;ILLUMINA;Paired;;SRX4677922	Human	Human	human; Homo sapiens	2018	8			Europe	United Kingdom							Public Health England	Escherichia coli		O96:H19			EIEC			PRJNA315192	SRP071789		SAMN10057236	SRS3771723	2018-09-14	2018-09-14	ESC_KA0670AA	Assembled	90	119997	5095947	Escherichia coli / Shigella;98.11%	257	92038	4
ESC_TA8071AA_AS	ESC_KA1300AA	586778	SRR7842188;ILLUMINA;Paired;;SRX4692978	Human	Human	human; Homo sapiens	2018	8			Europe	United Kingdom							Public Health England	Escherichia coli		O96:H19			EIEC			PRJNA315192	SRP071789		SAMN10068553	SRS3786292	2018-09-17	2018-09-16	ESC_KA1300AA	Assembled	108	99347	5069911	Escherichia coli / Shigella;99.41%	259	58775	4
ESC_TA8948AA_AS	ESC_KA1958AA	G1705_3	traces-0qcUutz;ILLUMINA;Paired;;NA	Wild Animal	Primate	Papio papio	2017	6	11		Africa	Gambia			River Gambia				E. Foster-Nyarko	Escherichia coli					EIEC								2018-09-24	2019-03-29	ESC_KA1958AA	Assembled	43	71209	4724904	Escherichia coli / Shigella;98.09%	224	75337	4
ESC_UB2679AA_AS	ESC_TA8709AA	1707WWTPeff11	traces-0QkJIXx;ILLUMINA;Paired;;NA	Environment	Water/River	WWTP effluent	2017	7			Asia	Japan	Shiga	≈åtsu	Zeze				Research Center for Environmental Quality Management, Kyoto University	Escherichia coli													2021-01-12	2021-01-12	ESC_TA8709AA	Assembled	176	217004	4887413	Escherichia coli / Shigella;98.46%	84	17634	4.1
ESC_UB3515AA_AS	ESC_TA9212AA	1707EFF11	SRR13480426;ILLUMINA;Paired;;SRX9893127	Environment	Water/River	misssing; WWTP discharge	2017	7				Japan	Shiga Prefecture						Research Center for Environmental Quality Management, Kyoto University	Escherichia coli								PRJNA692298	SRP301877		SAMN17376568	SRS8072435	2021-01-19	2021-01-19	ESC_TA9212AA	Assembled	176	217004	4887413	Escherichia coli / Shigella;98.46%	84	17634	4.1
ESC_UB6935AA_AS	ESC_UA2094AA	2017/10/09 - Cow 5	traces-0nLEBob;ILLUMINA;Paired;;NA	Livestock	Bovine	Cow	2017	10	9		Europe	United Kingdom	Scotland						Lisa Avery & Eulyn Pagaling (Hutton Institute)	Escherichia coli						WTCHG_629491_71585134 : 2017/134 : Cow 5_09/10 : 1107270 reads							2021-02-06	2022-02-13	ESC_UA2094AA	Assembled	63	135987	5253951	Escherichia coli / Shigella;98.18%	187	26302	4.1
ESC_UB7788AA_AS	ESC_UA2711AA	FSIS12035612	SRR13673741;ILLUMINA;Paired;;SRX10063182	Livestock	Bovine	Animal-Cattle-Dairy Cow (cecal)	2020					United States	Nebraska						United States Department of Agriculture, Food Safety and Inspection Service	Escherichia coli								PRJNA292667	SRP066916		SAMN17846485	SRS8225376	2021-02-11	2021-02-09	ESC_UA2711AA	Assembled	145	211943	4849383	Escherichia coli / Shigella;98.15%	83	11780	4.1
ESC_UB8535AA_AS	ESC_UA3144AA	ST-1-4	SRR13735213;ILLUMINA;Paired;;SRX10122750	Environment	Water/River	septic tank	2018	1			Oceania	Australia							Australian National University	Escherichia coli								PRJNA695020	SRP303390		SAMN17598166	SRS8277376	2021-02-18	2021-02-17	ESC_UA3144AA	Assembled	59	146242	4916792	Escherichia coli / Shigella;100.0%	100	14220	4.1
ESC_UB8536AA_AS	ESC_UA3143AA	ST-32-2	SRR13735212;ILLUMINA;Paired;;SRX10122751	Environment	Water/River	septic tank	2018	1			Oceania	Australia							Australian National University	Escherichia coli								PRJNA695020	SRP303390		SAMN17598167	SRS8277377	2021-02-18	2021-02-17	ESC_UA3143AA	Assembled	83	167452	5365750	Escherichia coli / Shigella;97.73%	215	38687	4.1
ESC_VA5678AA_AS	ESC_KA8645AA	14S04944-2	ERR2987594;ILLUMINA;Paired;250;ERX2990009	Livestock	Bovine	bos taurus; feces	2014				Europe	Netherlands							UTRECHT UNIVERSITY	Escherichia coli					EIEC			PRJEB30024	ERP112393		SAMEA5164789	ERS2972511	2019-01-02	2019-01-02	ESC_KA8645AA	Assembled	49	92027	4868836	Escherichia coli / Shigella;99.02%	109	21793	4
ESC_VA5703AA_AS	ESC_KA8620AA	15S01272-1	ERR2987619;ILLUMINA;Paired;250;ERX2990034	Livestock	Bovine	bos taurus; feces	2015				Europe	Netherlands							UTRECHT UNIVERSITY	Escherichia coli					EIEC			PRJEB30024	ERP112393		SAMEA5164790	ERS2972512	2019-01-02	2019-01-02	ESC_KA8620AA	Assembled	55	78703	4836162	Escherichia coli / Shigella;100.0%	127	30080	4
ESC_VA7108AA_AS	ESC_KA9340AA	PapRG-05-3	traces-0wYQVpr;ILLUMINA;Paired;;NA	Wild Animal	Primate	Papio papio	2016				Africa	Gambia			River Gambia				Quadram Institute Biosciences	Escherichia coli		O96:H19			EIEC								2019-01-21	2019-07-26	ESC_KA9340AA	Assembled	44	124755	4651756	Escherichia coli / Shigella;100.0%	111	19522	4
ESC_VB4458AA_AS	ESC_UA6973AA	1144336	SRR14084204;ILLUMINA;Paired;;SRX10458405	Human	Human	Homo sapiens; human	2021	3			Europe	United Kingdom							Public Health England	Escherichia coli		Escherichia						PRJNA315192	SRP071789		SAMN18511338	SRS8589356	2021-03-30	2021-03-27	ESC_UA6973AA	Assembled	143	75110	5172095	Escherichia coli / Shigella;99.42%	275	136239	4.1
ESC_WA5250AA_AS	ESC_LA5537AA	LGE0589	SRR6362637;ILLUMINA;Paired;;SRX3458603	Environment	Soil/Dust	Deciduous Forest; Deciduous Forest Soil; Soil	2015	6			North America	United States	Minnesota						North Dakota State University	Escherichia coli					EIEC			PRJNA416911	SRP126391		SAMN08039132	SRS2747013	2019-02-11	2018-03-02	ESC_LA5537AA	Assembled	80	151397	4996508	Escherichia coli / Shigella;100.0%	136	32432	4
ESC_YA6519AA_AS	ESC_MA3841AA	19-0562-EIEC-0007R	traces-0FDiGTl;ILLUMINA;Paired;;NA				2019				Oceania	Australia							CIDMPH	Escherichia coli		O96:H19			EIEC								2019-04-17	2020-04-23	ESC_MA3841AA	Assembled	99	103625	5108787	Escherichia coli / Shigella;98.35%	304	52003	4
ESC_ZA2086AA_AS	ESC_MA5401AA	734521	SRR9018551;ILLUMINA;Paired;;SRX5796671	Human	Human	human; Homo sapiens	2019	4			Europe	United Kingdom							Public Health England	Escherichia coli		O96:H19			EIEC			PRJNA315192	SRP071789		SAMN11582203	SRS4727871	2019-05-07	2019-05-07	ESC_MA5401AA	Assembled	100	106303	5094285	Escherichia coli / Shigella;99.46%	278	98099	4
ESC_ZA2783AA_AS	ESC_MA5769AA	738635	SRR9050417;ILLUMINA;Paired;;SRX5826832	Human	Human	human; Homo sapiens	2019	5			Europe	United Kingdom							Public Health England	Escherichia coli		O96:H19			EIEC			PRJNA315192	SRP071789		SAMN11637058	SRS4754649	2019-05-14	2019-05-14	ESC_MA5769AA	Assembled	61	93193	5113037	Escherichia coli / Shigella;99.43%	267	89253	4
ESC_ZA6138AA_AS	ESC_MA7386AA	TMP024261	ERR3330518;ILLUMINA;Paired;350;ERX3355233	Wild Animal	Bat	bat	2016	9			Africa	Kenya							University of Edinburgh	Escherichia coli		O96:H19			EIEC			PRJEB32607	ERP115308		SAMEA5612023	ERS3416211	2019-05-30	2019-05-20	ESC_MA7386AA	Assembled	85	223023	4914012	Escherichia coli / Shigella;100.0%	67	10559	4
ESC_ZA6508AA_AS	ESC_MA7018AA	CFS3387	ERR3333608;ILLUMINA;Paired;0;ERX3358323	Livestock	Bovine	Mastitis	2010	9			Europe	Germany							UCD-CFS	Escherichia coli		O174:H19			EIEC			PRJEB32666	ERP115372		SAMEA5619102	ERS3423189	2019-05-30	2019-05-22	ESC_MA7018AA	Assembled	97	140268	4834990	Escherichia coli / Shigella;95.46%	171	124417	4
ESC_ZB2359AA_AS	ESC_WA3545AA	777333	SRR15361465;ILLUMINA;Paired;;SRX11663951	Human	Human	Homo sapiens; human	2019	7			Europe	United Kingdom							Public Health England	Escherichia coli		Escherichia						PRJNA315192	SRP071789		SAMN20602965	SRS9696682	2021-08-10	2021-08-07	ESC_WA3545AA	Assembled	117	105673	5116217	Escherichia coli / Shigella;99.26%	213	77451	4.1
ESC_ZB2684AA_AS	ESC_WA3222AA	786616	SRR15366081;ILLUMINA;Paired;;SRX11668531	Human	Human	Homo sapiens; human	2019	7			Europe	United Kingdom							Public Health England	Escherichia coli		Escherichia						PRJNA315192	SRP071789		SAMN20606694	SRS9701071	2021-08-10	2021-08-08	ESC_WA3222AA	Assembled	133	92327	5228840	Escherichia coli / Shigella;98.12%	260	48333	4.1
ESC_ZB8919AA_AS	ESC_WA7189AA	RM10041	SRR16025788;ILLUMINA;Paired;500;SRX12312649	Livestock	Bovine	cow; bovine	2009					United States	California						FDA Center for Food Safety and Applied Nutrition	Escherichia coli								PRJNA677988	SRP323105		SAMN21572959	SRS10285978	2021-09-24	2021-09-23	ESC_WA7189AA	Assembled	159	157237	4968202	Escherichia coli / Shigella;100.0%	169	30624	4.1
ESC_CB2718AA_AS	ESC_NA3211AA	IBESS857	ERR3331172;ILLUMINA;Paired;75;ERX3355887				2017				Europe	Netherlands							RIVM - National Institute for Public Health and the Environment	Escherichia coli		O96:H19			EIEC	travel to Indonesia		PRJEB32617	ERP115319		SAMEA5615523	ERS3419707	2019-07-01	2019-06-30	ESC_NA3211AA	Assembled	188	113430	5041985	Escherichia coli / Shigella;98.61%	238	82056	4.1	ESC_CB2718AA_AS
